# Supplementary material for: Trends of Stunting Prevalence and Its Associated Factors among Nigerian Children Aged 0–59 Months Residing in the Northern Nigeria, 2008–2018
Source: Nutrients. 2021 Nov 29;13(12):4312. doi: 10.3390/nu13124312 (PMC8708583; doi:10.3390/nu13124312)
Supplement: Supplementary file 1 [file nutrients-13-04312-s001.zip]

Archive with 4 entries (4 files):
- SupplementaryTable S1-nutr.pdf
- SupplementaryTable S2-nutients.pdf
- SupplementaryTable S3- nutrients.pdf
- SupplementaryTable S4-nutrients.pdf
